# Supplementary material for: Relationship between IgE Levels Specific for Ragweed Pollen Extract, Amb a 1 and Cross-Reactive Allergen Molecules
Source: Int J Mol Sci. 2023 Feb 17;24(4):4040. doi: 10.3390/ijms24044040 (PMC9962666; doi:10.3390/ijms24044040)
Supplement: Supplementary file 1 [file ijms-24-04040-s001.zip]

Archive with 1 entries (1 files):
- ijms-2203916-supplementary.xlsx
