# Supplementary material for: Relationship between IgE Levels Specific for Ragweed Pollen Extract, Amb a 1 and Cross-Reactive Allergen Molecules
Source: Int J Mol Sci. 2023 Feb 17;24(4):4040. doi: 10.3390/ijms24044040 (PMC9962666; doi:10.3390/ijms24044040)
Supplement: Supplementary file 1 [file ijms-24-04040-s001.zip › ijms-2203916-supplementary.xlsx]

## Sheet: Table S1 
Table S1. Characterization of the clinical profile of each patient and sIgE reactivity to ragweed extract, CCD, major allergens and profilins from ragweed, mugwort, birch and timothy grass tested in ImmunoCAP as well as ragweed and mugwort CBPs tested in ELISA. Values positive in ImmunoCAP are highlighted in blue. Pozitive OD values in ELISA after substraction of the cut-off value are marked in g…
Pat. Data			Symptoms					Skin prick test	ImmunoCAP (kUA/L)1										Elisa (OD)			CRD findings
Pat. no.	Age	Sex	R	C	A	S	No.	Other sensitization than ragweed	Rag extr.	nAmb a 1	nArt v 1	rBet v 1	rPhl p 1/5b	CCD	rAmb a 8	rBet v 2	rPhl p 12	rArt v 4	rAmb a 92	rAmb a 103	rArt v 54	Genuine sensitization
#1	47	F	+	+	-	-	2	Wheat, Rye, Grass pollen mix , Cat, Penicillium, Cladosporium, Alternaria, Aspergillus	3.27	2.35	0	0	3.78	0	0	nd	nd	nd	0	0.00895	0	ragweed, timothy		1Cut-off ImmunoCAP (kUA/L) ≥ 0.35
#2	31	M	+	+	+	-	3	-	92.9	100	0	0	0.4	0	0	nd	nd	nd	0	0	0	ragweed, timothy		2Cut-off Elisa rAmb a 9 (OD) ≥ 0.1317
#3	30	M	+	+	+	-	3	Ash	87.2	100	0	0	0	0	6.76	2.25	2.48	3.94	0.00550001	0.0747	0.0347	ragweed		3Cut-off Elisa rAmb a 10 (OD) ≥ 0.1453
#4	23	M	+	-	+	-	2	Grass pollen mix, HDM	4.64	5.72	0	0	0.83	0	0	nd	nd	nd	0	0	0	ragweed, timothy		4Cut-off Elisa rArt v 5 (OD) ≥ 0.1
#5	38	M	+	+	-	-	2	Hazel, Lawn grass, Wheat, Rye, Grass pollen mix, Mugwort, Cat	37.4	16.8	2.53	0	1.73	0	1.36	1.68	1.21	1.85	0	0	0	ragweed, mugwort, timothy		nd = not determined
#6	29	M	+	+	+	-	3	Mugwort, HDM	26.5	21.6	0	0	0	0.537441	0.47	0.38	0.5	0.5	0	0	0	ragweed
#7	33	M	+	+	-	-	2	Ash, Hazel, Mugwort, Cat	100	100	6.7	0	1.45	0.107907	4.27	4.69	3.4	5.43	0	0	0	ragweed, mugwort, timothy
#8	37	M	+	+	-	+	3	HDM, Penicillium, Candida	17.3	12.3	0	0	0	0	0	nd	nd	nd	0.0075	0	0	ragweed
#9	35	M	+	+	+	-	3	HDM, Dog	8.01	5.57	0	0	0	0	0	nd	nd	nd	0	0.0018	0	ragweed
#10	45	F	+	+	+	+	4	Wheat, Mugwort, HDM, Dog, Candida	89.8	76.3	22.4	0	0	0	0	nd	nd	nd	0	0	0	ragweed, birch		Symptoms
#11	29	M	+	+	-	+	3	Mugwort, HDM, Cat	100	100	0	0	0	0	0	nd	nd	nd	0	0	0	ragweed		R = rhinitis
#12	26	F	+	+	-	-	2	Alternaria	16.3	16	0	0	4.22	0	0	nd	nd	nd	0	0	0.30445	ragweed, timothy		C = conjunctivitis
#13	33	M	+	+	+	-	3	-	19.4	14.1	0	0	0	0	0	nd	nd	nd	0.014	0.03	0.83315	ragweed		A = asthma-like symptoms
#14	42	M	+	+	+	-	3	Mugwort	72.6	68.5	0	0	0	0	0	nd	nd	nd	0	0	0.0027	ragweed		S = skin symptoms
#15	39	M	+	+	-	-	2	HDM	12.6	11	0	0	0	0	0	nd	nd	nd	0.00395	0.0466	0.068	ragweed
#16	37	F	+	+	+	-	3	-	16	23.6	0	0	0	0	0	nd	nd	nd	0	0	0	ragweed
#17	36	M	+	+	+	-	3	-	32.4	27.7	0	0	0	0	0	nd	nd	nd	0	0.0116	0	ragweed
#18	39	F	+	+	+	-	3	Hazel, Birch	19.9	21.7	0	0	0	0	0.36	0.81	0.53	0.35	0	0	0	ragweed
#19	23	M	+	+	+	-	3	HDM	55.1	30.2	0	0	0.17	0	0	nd	nd	nd	0	0	0	ragweed
#20	38	M	+	+	-	-	2	-	9.51	6.48	0	0	0	0	0	nd	nd	nd	0	0	0	ragweed
#21	61	M	+	+	+	-	3	Grass pollen mix, Mugwort, Dog	3.94	0	4.97	0	0	0	0	nd	nd	nd	0	0	0	mugwort
#22	39	M	+	+	-	-	2	-	15.7	13.1	0.17	0	0	0	0	nd	nd	nd	0	0	0	ragweed
#23	32	M	+	+	-	-	2	HDM, Mugwort	67	3.68	100	0	0	0	0	nd	nd	nd	0	0	0.0297	ragweed, mugwort
#24	32	F	+	+	+	+	4	HDM	31.3	25.3	0	0	0	0	0	nd	nd	nd	0	0	0	ragweed
#25	24	F	+	+	-	-	2	-	9.01	9.66	0	0	0	0	0	nd	nd	nd	0	0	0.0353	ragweed
#26	40	F	+	+	+	-	3	HDM, Mugwort	35.6	34.3	0.79	0	0	0	0	nd	nd	nd	0	0	0	ragweed, mugwort
#27	56	M	+	+	+	-	3	Birch, Grass pollen mix, Rye, Alternaria, Cladosporium	6.2	5.3	0	0	5.44	0	0	nd	nd	nd	0	0.01505	0	ragweed, timothy
#28	37	F	+	+	-	-	2	Hazel, Birch, Rye, Cat	56.2	37	0	0	0	0.195416	5.14	6.01	4.48	5.54	0	0.05065	0	ragweed
#29	37	M	+	+	-	-	2	Alternaria	61.3	39.7	0	0	0	0	0	nd	nd	nd	0.02335	0	0.02035	ragweed
#30	45	M	+	+	+	-	3	Hazel, Birch	21.3	13.8	0	0	0	0	0	nd	nd	nd	0	0	0	ragweed
#31	32	M	+	+	-	-	2	Hazel, Birch, Ash, Rye, Wheat, Grass pollen mix, Mugwort	25.9	23.6	0	0	0	0	0.54	0.49	0.45	0.59	0.05745	0	0.0328	ragweed
#32	40	M	+	+	-	-	2	-	31.3	28.8	0	0.19	0	0	0	nd	nd	nd	0	0	0	ragweed
#33	43	F	+	+	+	-	3	Alternaria, Dog	7.02	7.12	0	0	0	0	0	nd	nd	nd	0	0	0	ragweed
#34	29	F	+	+	-	-	2	-	6.82	3.32	0	0	0	0	0	nd	nd	nd	0	0.0887	0	ragweed
#35	24	F	+	+	-	-	2	Alternaria	100	72.5	0	0	0	0	0	nd	nd	nd	0.04045	0.09205	0.02875	ragweed
#36	36	M	+	+	+	+	4	Birch, Wheat, Rye, Grass pollen mix, Mugwort, HDM, Dog, Cat	57.6	64.3	0	5.83	35.8	1.12541	0	nd	nd	nd	0	0	0	ragweed, birch, timothy
#37	36	M	+	+	+	-	3	Hazel, Birch, Ash, Lawn Grass, Rye, Wheat, Grass pollen mix, HDM, Dog	24	17.9	0.13	0	0	0	2.22	3.63	2.77	2.95	0	0	0	ragweed
#38	43	M	+	+	+	+	4	HDM, Dog	69	47.3	0	0	0	0	0	nd	nd	nd	0.0624	0	0	ragweed
#39	39	M	+	+	+	+	4	Lawn grass, Wheat, Rye, Grass pollen mix, Mugwort, HDM, Dog, Cat, Aspergillus, Alternaria, Penicillium, Walnut, Hazelnut, Peanut, Banana, Orange, Apple, Barley flour, Wheat flour, Gluten, Salmon, Trout	49.3	33.2	0	0	2.69	0	0.5	0.71	0.4	0.67	0	0.0184	0.1272	ragweed, timothy
#40	27	M	+	-	-	-	1	Lawn grass, Wheat, Rye, Grass pollen mix, HDM, Cat	4.54	4.17	0	0	8.27	0	0	nd	nd	nd	0	0	0	ragweed, timothy
#41	50	F	+	+	+	+	4	Hazel, Lawn grass, Grass pollen mix, Mugwort, HDM	100	94.2	0	0	63.4	0.303259	22.6	41.2	20	36.8	0	0	0.02235	ragweed, timothy
#42	32	M	+	+	+	+	4	Crustaceans	57.7	31.6	0	0	1.05	0	0	nd	nd	nd	0	0.0028	0.08685	ragweed, timothy
#43	25	F	+	+	-	-	2	-	10.6	15.1	0	0	0	0	0	nd	nd	nd	0	0	0	ragweed
#44	39	M	+	+	+	-	3	HDM	100	100	0	0	0	0.591128	0	nd	nd	nd	0	0	0	ragweed
#45	49	M	+	+	-	+	3	Mugwort, HDM	12.4	8.62	0	0	0	0	0	nd	nd	nd	0	0	0	ragweed
#46	31	F	+	+	+	+	4	Hazel, HDM, Walnut, Peanut, Lemon, Potato	61.4	28.1	0	0	0	0	13.7	6.88	8.38	11.1	0	0	0.53545	ragweed
#47	37	M	+	+	-	-	2	Hazel, HDM	10.1	8.53	1.29	0	0	0	0	nd	nd	nd	0.0149	0.10815	0	ragweed, mugwort
#48	35	M	+	+	+	-	3	Birch	9.85	4.81	0	0.49	0	0	0	nd	nd	nd	0	0	0.00855	ragweed, birch
#49	38	F	+	+	+	+	4	-	10.5	11.6	0	0	0	0	0	nd	nd	nd	0	0	0.0263	ragweed
#50	45	F	+	+	-	+	3	Birch, Wheat, Grass pollen mix, Mugwort, HDM, Dog, Cat	37.5	27.7	0	0	0	0	0	nd	nd	nd	0	0	0.02345	ragweed
#51	28	M	+	+	+	-	3	Lawn grass, Wheat, Rye, Grass pollen mix, HDM, Dog Cat, Candida	59.8	45.6	0	0	100	0	0	nd	nd	nd	0	0	0.0022	ragweed, timothy
#52	36	F	+	+	-	-	2	Hazel, Birch, Lawn grass, Wheat, Rye, Cladosporium	17.9	17.9	0	0	0	0	0.54	0.88	0.41	0.82	0	0	0.01545	ragweed
#53	33	F	+	+	+	+	4	Grass pollen mix	100	100	0	0	86.2	0	0	nd	nd	nd	0.0088	0	0.0621	ragweed, timothy
#54	43	M	+	+	+	-	3	-	38.5	30.7	0	0	0	0	1.21	1.14	0.93	1.15	0	0.10785	0	ragweed
#55	29	M	+	+	+	-	3	Ash, Lawn grass, Wheat, Rye, Grass pollen mix, Mugwort, HDM, Alternaria	5.9	3.08	0	0	0	0	0	nd	nd	nd	0	0	0	ragweed
#56	33	F	+	+	+	+	4	Grass pollen mix, HDM	6.94	6.71	5.1	0	6.85	0	0	nd	nd	nd	0	0	0	ragweed, mugwort, timothy
#57	28	M	+	+	+	-	3	-	100	100	1.63	0.15	0	0	0.21	nd	nd	nd	0	0.03275	0	ragweed, mugwort
#58	41	M	+	+	-	+	3	Grass pollen mix, HDM	55.2	50.4	0	22.2	25.1	7.43192	6.19	6.79	4.26	7.63	0.00134999	0.01565	0.01445	ragweed, birch, timothy
#59	32	M	+	+	+	-	3	HDM	56.7	55.8	0	0	0	0	0	nd	nd	nd	0	0	0	ragweed
#60	22	M	+	+	+	-	3	-	27.6	29.1	0	0	0	0	0	nd	nd	nd	0	0.1727	0	ragweed
#61	29	M	+	+	+	-	3	-	10.1	14.3	0	0	0	0	0	nd	nd	nd	0	0	0.2519	ragweed
#62	40	M	+	+	-	-	2	Lawn grass, Wheat, Rye, Grass pollen mix, Mugwort, HDM, Aspergillus, Alternaria, Cladosporium	24.2	13.7	0	0	0	0	3.47	2.33	2.31	3.24	0	0	0	ragweed
#63	35	M	+	+	+	-	3	-	100	100	0.14	6.33	67.1	19.6	78.4	33.3	43.2	40.5	0.0919	0.1263	0.1331	ragweed, birch, timothy
#64	45	M	+	-	+	-	2	Hazel, Wheat, Rye, Grass pollen mix, Mugwort, HDM, Dog, Cat, Alternaria, Penicillium, Cladosporium	45.6	41.9	0	0	0	0	0	nd	nd	nd	0	0.0408	0	ragweed
#65	36	M	+	+	+	-	3	-	26.2	19	1.28	0	13	0.35	0	nd	nd	nd	0.0096	0.058	0.10705	ragweed, mugwort, timothy
#66	27	M	+	+	-	-	2	-	22.4	23.6	0	0	0	0	0	nd	nd	nd	0	0.04985	0	ragweed
#67	18	M	+	+	-	-	2	Wheat, Grass pollen mix	3.05	1.2	0	0	85.9	0	0	nd	nd	nd	0	0	0	ragweed, timothy
#68	32	F	+	+	+	-	3	-	44.2	46.7	2.23	16.8	0	0	0	nd	nd	nd	0	0	0	ragweed, mugwort, birch
#69	33	M	+	+	+	-	3	-	14.7	10.5	0.17	0	0	0	0	nd	nd	nd	0	0	0.0065	ragweed
#70	34	M	+	-	-	-	1	-	61	18.3	10.5	0	64.6	0.910795	0.63	0.6	0.71	0.65	0	0	0	ragweed, mugwort, timothy
#71	33	F	+	+	+	+	4	Birch, Lawn grass, Wheat, Rye, Grass pollen mix, Mugwort, Dog, Penicillium	100	100	0	19.9	100	1.31161	0.38	0.11	0.44	0.49	0	0	0	ragweed, birch, timothy
#72	28	M	+	+	+	-	3	Hazel	100	100	0.82	0	100	15.1052	38.7	37.5	34.9	55.4	0	0	0	ragweed, mugwort, timothy
#73	43	F	+	+	+	+	4	Grass pollen mix, Mugwort, HDM	36.3	28.4	0	0	0	0	0	nd	nd	nd	0	0	0	ragweed
#74	35	M	+	+	-	-	2	Cladosporium	100	100	0	0	0	0	0	nd	nd	nd	0	0	0	ragweed
#75	37	M	+	+	+	-	3	-	100	100	0.18	0.15	1.35	7.92317	0.16	nd	nd	nd	0	0	0.00285	ragweed, timothy
#76	35	M	+	+	-	-	2	HDM	100	100	0	0	0	0.166761	14.7	14	15.4	16.7	0	0.009	0	ragweed
#77	37	M	+	+	+	-	3	Mugwort	100	88.9	0.24	0	4.38	0	0	nd	nd	nd	0	0	0	ragweed, timothy
#78	49	F	+	+	+	+	4	Hazel, Birch, Egg	100	100	0	0	0	0	0	nd	nd	nd	0	0.10275	0	ragweed
#79	30	F	+	-	+	+	3	Grass pollen mix, Candida	50.8	66.2	0	0	36.9	0	0	nd	nd	nd	0	0	0.05295	ragweed, timothy
#80	49	M	+	+	+	-	3	-	82.6	86.3	0	0	0	0	0	nd	nd	nd	0	0.4211	0.5525	ragweed
#81	32	M	+	+	+	-	3	-	58	50.2	0.14	0	0	0	0	nd	nd	nd	0.0086	0	0	ragweed
#82	48	M	+	+	+	+	4	Hazel, Birch, Wheat, Grass pollen mix, Candida	100	100	2.23	0.16	3.97	4.0672	0	nd	nd	nd	0	0	0	ragweed, mugwort, timothy
#83	38	M	+	+	+	+	4	-	100	100	0	0	0	0	12	12.8	10.1	16.2	0	0	0	ragweed
#84	45	M	+	+	-	-	2	-	47.7	76.9	0	0	0	0	0	nd	nd	nd	0	0	0	ragweed
#85	31	M	+	+	+	+	4	-	15.4	8.45	0	0	0	0	0	nd	nd	nd	0	0	0	ragweed
#86	32	F	+	+	-	-	2	Wheat, Grass pollen mix, Mugwort, Cat	100	100	82.7	0	4.11	0	0	nd	nd	nd	0	0.0144	-0.01	ragweed, mugwort, timothy
#87	24	M	+	+	+	-	3	-	100	100	0	0	5.49	0.136582	0	nd	nd	nd	0	0	0.042	ragweed, timothy
#88	30	F	+	+	-	-	2	-	100	100	0	0	0	0	0	nd	nd	nd	0	0	0	ragweed
#89	28	M	+	+	+	-	3	Cat	60.5	26.2	0	0	0	0	0	nd	nd	nd	0	0	0	ragweed
#90	40	M	+	+	+	-	3	Lawn grass, Wheat, Rye, Grass pollen mix	3.82	4.27	0	0	2.3	0	0	nd	nd	nd	0	0.01165	0.05195	ragweed, timothy
#91	34	M	+	+	-	-	2	-	57.2	44.5	4.4	0	0	0	0	nd	nd	nd	0	0	0.0471	ragweed, mugwort
#92	49	M	+	+	-	-	2	graminee	63.1	60	15.8	0	1.42	2.32544	0	nd	nd	nd	0	0	0.023	ragweed, mugwort, timothy
#93	24	M	+	+	-	-	2	-	28.5	37.4	0	0	0	0	0	nd	nd	nd	0.0109	0	0.2154	ragweed
#94	35	F	+	+	-	+	3	Lawn grass, Mugwort	100	86.5	0	0	0	0	0	nd	nd	nd	0.04765	0.11445	0.02295	ragweed
#95	47	M	+	+	-	-	2	-	12.7	15.2	0	0	0	0	0	nd	nd	nd	0.03285	0.4113	0.0206	ragweed
#96	24	F	+	+	-	-	2	Alternaria	1.21	0	0	0	0	0	0	nd	nd	nd	0	0	0.05215	not determined
#97	20	M	+	+	+	-	3	Rye, Mugwort, HDM, Dog, Cat	16.4	11.2	0	0.31	22	0	0	nd	nd	nd	0	0	0.0067	ragweed, timothy
#98	47	F	+	+	+	+	4	Birch, Grass pollen mix, HDM	13.7	8.73	0	0	9.84	5.34945	0	nd	nd	nd	0	0	0	ragweed, timothy
#99	38	F	+	+	-	-	2	Rye, Mugwort, HDM	100	100	0.13	0.2	16	24.005	0.12	nd	nd	nd	0	0	0	ragweed, timothy
#100	24	M	+	+	+	-	3	Hazel, Wheat, Grass pollen mix, Mugwort, Dog, Penicillium	79.6	54	2.07	0	0	0.543139	0	nd	nd	nd	0	0	0	ragweed, mugwort
#101	30	M	+	+	+	-	3	Wheat, Dog, Cat, Penicillium	100	89.2	13.9	0	0	0	0	nd	nd	nd	0	0	0	ragweed, mugwort
#102	59	M	+	+	-	+	3	-	94.5	81.3	0	0	0	0	0	nd	nd	nd	0	0	0.05935	ragweed
#103	19	F	+	-	+	-	2	HDM, Dog, Cat	100	2.12	0.03	0	100	0.169437	15.1	11	9.01	11.8	0	0	0	ragweed, timothy
#104	35	M	+	+	-	-	2	-	0.91	1.3	0	0	0	0	0	nd	nd	nd	0	0	0	ragweed
#105	44	F	+	+	-	-	2	Mugwort, HDM, Alternaria, Candida	98.1	25.4	0	0	0	0	0	nd	nd	nd	0	0	0	ragweed
#106	45	F	+	+	+	-	3	Dog, Cat, Aspergillus	24.7	38.2	0	0	0	0	0.91	0	0.52	1.1	0	0	0	ragweed
#107	61	F	+	-	+	+	3	-	2.8	1.62	0	0	0	0.400831	0	nd	nd	nd	0	0	0.00815	ragweed
#108	29	M	+	+	-	-	2	Mugwort	63.5	50.7	0	0	0.66	0.101692	0.4	0.34	0.38	0.5	0	0	0	ragweed, timothy
#109	33	M	+	+	+	+	4	-	0.26	0.39	0	0	0	0	0	nd	nd	nd	0	0	0	ragweed
#110	41	F	+	+	-	-	2	-	9.29	4.08	0	0	0	0	0	nd	nd	nd	0.0637	0.0125	0.2181	ragweed
#111	31	M	+	+	+	+	4	Grass pollen mix, Dog	12.2	9.48	0	0	0.28	0	0	nd	nd	nd	0	0	0	ragweed
#112	33	M	+	+	+	-	3	Mugwort, HDM, Cat	97.7	68.1	8.23	0	0	0.125136	0	nd	nd	nd	0	0	0	ragweed, mugwort
#113	49	M	+	+	+	-	3	Wheat, HDM	33.9	22	1.9	0	0.35	0	3.3	3.73	2.57	4.84	0	0.03095	0	ragweed, mugwort, timothy
#114	35	M	+	+	+	-	3	-	31	26.8	0	0	0	0	0	nd	nd	nd	0	0.12255	0.00405	ragweed
#115	34	M	+	+	-	+	3	Candida	42.7	24.7	0	0	0	0	4.71	4.98	3.5	5.83	0	0	0	ragweed
#116	41	F	+	+	-	-	2	Aspergillus, Cladosporium	45.7	31.3	0	0	0	0.150921	0	nd	nd	nd	0	0	0	ragweed
#117	35	M	+	+	+	-	3	Lawn grass, Grass pollen mix, HDM	100	100	0	0	0	0	6.26	6.03	5.25	7.07	0.00134999	0.2799	0	ragweed
#118	44	M	+	+	+	+	4	Wheat, Grass pollen mix, Mugwort	37.9	40.9	0	0	0	0.479905	0.84	0.51	0.75	1.04	0	0.0206	0	ragweed
#119	36	M	+	+	+	-	3	-	33.4	13.6	4.17	0	0	0	0	nd	nd	nd	0	0	0	ragweed, mugwort
#120	54	M	+	+	+	+	4	Mugwort, HDM, Cat, Alternaria	40.1	33	0	0	0	0	0	nd	nd	nd	0.000649998	0.1208	0	ragweed
#121	39	M	+	+	+	-	3	HDM	39.4	29.3	0	0	43.6	0.718292	0.72	0.63	0.67	0.9	0.108	0	0	ragweed, timothy
#122	33	M	+	+	+	-	3	Mugwort	79.2	47.7	0	0	0	0	0	nd	nd	nd	0	0	0	ragweed
#123	35	M	+	+	+	+	4	Mugwort	59.4	42.9	0	0	0	1.2666	0	nd	nd	nd	0.0461	0	0.10905	ragweed
#124	30	F	+	+	+	-	3	Grass pollen mix, HDM, Dog	42.4	45.1	0	0	0	0	0	nd	nd	nd	0	0	0.0178	ragweed
#125	31	M	+	+	-	-	2	Mugwort	56.9	38	0	0	0	0	0	nd	nd	nd	0	0	0	ragweed
#126	21	M	+	+	+	-	3	HDM, Candida, Blattella	9.67	0	0	0	0	0	0	nd	nd	nd	0	0	0	not determined
#127	38	F	+	+	+	-	3	-	2.07	0.77	0	0	0	0	0	nd	nd	nd	0	0	0	ragweed
#128	20	F	+	+	+	+	4	Egg, Peanut	100	100	0	0	0	0	0	nd	nd	nd	0.0142	0	0.02685	ragweed
#129	61	F	+	+	+	-	3	Mugwort	100	77.6	3.15	0	0	0.266844	0	nd	nd	nd	0	0.0181	0.0073	ragweed, mugwort
#130	20	F	+	+	+	-	3	HDM, Dog	33.5	35.9	0	0	23.4	0	0	nd	nd	nd	0	0.29365	0	ragweed, timothy
#131	27	F	+	-	+	-	2	HDM	1.76	2.67	0	0	2.84	0	0	nd	nd	nd	0	0	0	ragweed, timothy
#132	48	F	+	+	+	+	4	-	96.5	65.4	0	0	0	0	3.68	3.32	3.09	4.31	0	0	0	ragweed
#133	42	M	+	-	+	-	2	Hazel, Wheat, Rye, Grass pollen mix, Aspergillus	3.54	2.83	0	0	1.05	0	0	nd	nd	nd	0	0	0	ragweed, timothy
#134	28	M	+	+	+	-	3	HDM, Cat	18	9.97	0	0	0	0	0	nd	nd	nd	0.34165	0	0	ragweed
#135	33	M	+	-	-	+	2	Mugwort	25.1	15	13.3	0	0	0.197767	0	nd	nd	nd	0	0	0	ragweed, mugwort
#136	32	F	+	+	+	-	3	Hazel, Mugwort, Dog	51.8	43.2	1.84	0	0	0	0	nd	nd	nd	0	0	0	ragweed, mugwort
#137	40	F	+	+	+	-	3	HDM	88	73.3	0	0	0	0	0	nd	nd	nd	0	0	0.17025	ragweed
#138	25	F	+	+	-	-	2	-	93.3	100	0	0	0	0	0.33	nd	nd	nd	0	0	0.05435	ragweed
#139	36	M	+	-	+	-	2	Mugwort	100	96	0	0	0	0	0	nd	nd	nd	0	0	0.3519	ragweed
#140	43	F	+	+	+	+	4	-	100	100	0	0	0	0	0	nd	nd	nd	0	0	0	ragweed
#141	46	F	+	+	-	-	2	HDM	97.2	100	0	0	0	0	0	nd	nd	nd	0	0	0.03855	ragweed
#142	37	M	+	+	-	+	3	Hazel, Birch, Grass pollen mix	23.7	20.5	1.36	0	14.2	0.216304	0.24	nd	nd	nd	0	0.27635	0	ragweed, mugwort, timothy
#143	28	M	+	+	+	-	3	Wheat, Grass pollen mix	23.2	12.5	0.47	0	0	0	1.46	1.5	1.19	1.68	0	0	0	ragweed, mugwort
#144	26	M	+	+	-	-	2	Wheat, Rye, Grass pollen mix, Mugwort, HDM	0.14	0	0	0	0	0.242097	0	nd	nd	nd	0	0	0	not determined
#145	44	M	+	+	+	+	4	Wheat	11	9.24	0	0	0.84	0	0	nd	nd	nd	0	0	0.0309	ragweed, timothy
#146	39	M	+	+	-	-	2	Grass pollen mix, HDM, Cat	36.3	16.5	1.4	0	0	0	0	nd	nd	nd	0	0	0	ragweed, mugwort
#147	25	M	+	+	+	-	3	Hazel, Birch, Ash, Wheat, Grass pollen mix, HDM	15.7	13.3	0	0	0.26	0	1.34	1.22	1.2	1.81	0	0.0199	0.04585	ragweed
#148	37	M	+	+	-	-	2	Grass pollen mix, Mugwort, HDM, Cat	5.81	2.42	0	0	46	0.350706	0	nd	nd	nd	0	0	0	ragweed, timothy
#149	43	M	+	+	+	-	3	Birch, Lawn grass, Grass pollen mix, Thimoty grass, Barley, Orchard grass, Mugwort, HDM, Dog, Cat	69.2	60.1	0	0	25.5	0	0	nd	nd	nd	0	0	0.0137	ragweed, timothy
#150	48	F	+	+	-	-	2	HDM	53.8	41.7	0	0	0	0	0	nd	nd	nd	0	0	0	ragweed
								Total positives (no.)	148	146	28	6	44	20	32	n/a	n/a	n/a	24	38	52
								Total positives (%)	0.986667	0.973333	0.186667	0.04	0.293333	0.133333	0.213333	n/a	n/a	n/a	0.16	0.253333	0.346667
								Median (n=150)	38.95	28.95	0	0	0	0	0	n/a	n/a	n/a	0	0	0
								Median positives	39.75	29.75	2.84	11.565	7.56	1.19601	2.76	2.29	2.395	3.095	0.01455	0.048225	0.035
